# Supplementary material for: Integration of Genome‐Skimming Sequencing and Morphological Evidence Reveals Two New Endemic Species of Sinocrassula From Yunnan Province, China
Source: Ecol Evol. 2026 May 4;16(5):e73465. doi: 10.1002/ece3.73465 (PMC13137118; doi:10.1002/ece3.73465)
Supplement: Supplementary file 1 — Table S1: Voucher and GenBank accession information of each species used. A dash (—) indicates missing data. Table S2: List of plastomes used in this study. Table S3: Best‐fitting models and characteristics in different datasets in this study. [file ECE3-16-e73465-s001.xlsx]

## Sheet: TableS1
Table S1. Voucher and GenBank accession information of each species used. A dash (—) indicates missing data.
Taxon	Voucher	trnL-trnF	psbA-trnH	rbcL	matK	ITS	Reference
Kungia aliciae (Raym.-Hamet) K.T. Fu	CH00061 (TI)	AB480632	—	—	—	AB480591	Mayuzumi & Ohba 2009
Kungia aliciae var. komarovii (Raym.-Hamet) K.T. Fu	Chen s.n. (YUKU)	PV352314	PV352314	PV352314	PV352314	PX778028	Zhao et al., 2025; this study
Sinocrassula adpressa J.Guan Wang	YUS9570 (YUKU)	PV052277	PV052279	PV052284	PV052289	PV033530	He et al., 2025
Sinocrassula adpressa J.Guan Wang	YUS9494 (YUKU)	PV052278	PV052280	PV052285	PV052290	PV033531	He et al., 2025
Sinocrassula ambigua (Praeger) A. Berger	YUS12973 (YUKU)	PQ629032	PQ629054	PQ629039	PQ629047	PQ611189	Xu et al., 2025
Sinocrassula ambigua (Praeger) A. Berger	YUS12672 (YUKU)	PQ629030	PQ629055	PQ629038	PQ629046	PQ611188	Xu et al., 2025
Sinocrassula ambigua (Praeger) A. Berger	YUS6698 (YUKU)	PQ629035	PQ629059	PQ629040	PQ629048	PQ611190	Xu et al., 2025
Sinocrassula crassifolia Chao Chen, Jing Zhao & J.Guan Wang	YUS11746 (YUKU)	PV352322	PV352322	PV352322	PV352322	PX778029	Zhao et al., 2025; this study
Sinocrassula crassifolia Chao Chen, Jing Zhao & J.Guan Wang	YUS11994 (YUKU)	PV352321	PV352321	PV352321	PV352321	PX778030	Zhao et al., 2025; this study
Sinocrassula crassifolia Chao Chen, Jing Zhao & J.Guan Wang	YUS14579 (YUKU)	PV352320	PV352320	PV352320	PV352320	PX778052	Zhao et al., 2025; this study
Sinocrassula cuonaensis N. Wei & Q.F. Wang	Wei & Xin WN43 (HIB, PE)	PV641595	PV641593	PV610839	PV610727	PV548041	Qiu et al., 2025
Sinocrassula densirosulata (Praeger) A. Berger	SZXC19075	MW206800	MW206800	MW206800	MW206800	—	Unknown
Sinocrassula densirosulata (Praeger) A. Berger	YUS11971 (YUKU)	PV052276	PV052283	PV052286	PV052291	PV033527	He et al., 2025
Sinocrassula diversifolia H. Chuang	YUS9407 (YUKU)	PQ629070	PQ629074	PQ629066	PQ629062	PQ623396	Li et al., 2025
Sinocrassula diversifolia H. Chuang	YUS9477 (YUKU)	PQ629071	PQ629075	PQ629067	PQ629063	PQ623397	Li et al., 2025
Sinocrassula ganluoensis R.J. Li, Jing Zhao & J.Guan Wang	YUS6699 (YUKU)	PQ505691	PQ505693	PQ505695	PQ505697	PQ496498	Li et al., 2024
Sinocrassula ganluoensis R.J. Li, Jing Zhao & J.Guan Wang	YUS13920 (YUKU)	PQ505692	PQ505694	PQ505696	PQ505698	PQ496499	Li et al., 2024
Sinocrassula holotricha J.Guan Wang, Jing Zhao & Chao Chen	YUS13475 (YUKU)	PQ629034	PQ629056	PQ629042	PQ629050	PQ611192	Xu et al., 2025
Sinocrassula holotricha J.Guan Wang, Jing Zhao & Chao Chen	YUS12867 (YUKU)	PQ629031	PQ629057	PQ629043	PQ629051	PQ611193	Xu et al., 2025
Sinocrassula indica (Decne.) A. Berger	YUS9066 (YUKU)	PV052275	PV052282	PV052288	PV052293	PV033529	He et al., 2025
Sinocrassula indica (Decne.) A. Berger	YUS9367 (YUKU)	PV052274	PV052281	PV052287	PV052292	PV033528	He et al., 2025
Sinocrassula indica (Decne.) A. Berger	YUS14550 (YUKU)	PV352330	PV352330	PV352330	PV352330	PX778041	Zhao et al., 2025; this study
Sinocrassula indica var. forrestii (Raym.-Hamet) H. Chuang	YUS14440 (YUKU)	PV352332	PV352332	PV352332	PV352332	PX778034	Zhao et al., 2025; this study
Sinocrassula indica var. forrestii (Raym.-Hamet) H. Chuang	YUS14578 (YUKU)	PV352333	PV352333	PV352333	PV352333	PX778051	Zhao et al., 2025; this study
Sinocrassula indica var. luteorubra (Praeger) S.H. Fu	YUS14431 (YUKU)	PV352334	PV352334	PV352334	PV352334	PX778032	Zhao et al., 2025; this study
Sinocrassula indica var. luteorubra (Praeger) S.H. Fu	YUS14432 (YUKU)	PV352335	PV352335	PV352335	PV352335	PX778033	Zhao et al., 2025; this study
Sinocrassula indica var. luteorubra (Praeger) S.H. Fu	YUS14577 (YUKU)	PV352336	PV352336	PV352336	PV352336	PX778050	Zhao et al., 2025; this study
Sinocrassula indica var. obtusifolia (Fröd.) S.H. Fu	YUS13936 (YUKU)	PQ505699	PQ505701	PQ505703	PQ505705	PQ496500	Li et al., 2024
Sinocrassula indica var. obtusifolia (Fröd.) S.H. Fu	YUS13959 (YUKU)	PQ505700	PQ505702	PQ505704	PQ505706	PQ496501	Li et al., 2024
Sinocrassula indica var. serrata (Raym.-Hamet) S.H. Fu	YUS14575 (YUKU)	PV352339	PV352339	PV352339	PV352339	PX778048	Zhao et al., 2025; this study
Sinocrassula indica var. serrata (Raym.-Hamet) S.H. Fu	YUS14576 (YUKU)	PV352340	PV352340	PV352340	PV352340	PX778049	Zhao et al., 2025; this study
Sinocrassula jiaozishanensis Chao Chen, J.Guan Wang & Z.R. He	JZS001 (YUKU)	MZ343264	MZ343262	MZ343263	MZ343261	—	Wang et al., 2022
Sinocrassula jiaozishanensis Chao Chen, J.Guan Wang & Z.R. He	JZS002 (YUKU)	MZ343269	MZ343267	MZ343268	MZ343266	—	Wang et al., 2022
Sinocrassula jiaozishanensis Chao Chen, J.Guan Wang & Z.R. He	YUS5900 (YUKU)	PQ629036	PQ629058	PQ629044	PQ629052	PQ611194	Xu et al., 2025
Sinocrassula longistyla (Praeger) S.H. Fu	YUS14558 (YUKU)	PV352343	PV352343	PV352343	PV352343	PX778043	Zhao et al., 2025; this study
Sinocrassula obliquifolia Jing Zhao, J.Guan Wang & X.M. Zhou	YUS9064 (YUKU)	PQ629072	PQ629076	PQ629068	PQ629064	PQ623398	Li et al., 2025
Sinocrassula obliquifolia Jing Zhao, J.Guan Wang & X.M. Zhou	YUS9366 (YUKU)	PQ629073	PQ629077	PQ629069	PQ629065	PQ623399	Li et al., 2025
Sinocrassula stenosquamata Jian Wang & F. Du	YUS14481 (YUKU)	PV352347	PV352347	PV352347	PV352347	PX778039	Zhao et al., 2025; this study
Sinocrassula stenosquamata Jian Wang & F. Du	YUS14567 (YUKU)	PV352348	PV352348	PV352348	PV352348	PX778045	Zhao et al., 2025; this study
Sinocrassula techinensis (S.H. Fu) S.H. Fu	YUS14427 (YUKU)	PV352349	PV352349	PV352349	PV352349	PX778031	Zhao et al., 2025; this study
Sinocrassula techinensis (S.H. Fu) S.H. Fu	YUS14462 (YUKU)	PV352350	PV352350	PV352350	PV352350	PX778036	Zhao et al., 2025; this study
Sinocrassula techinensis (S.H. Fu) S.H. Fu	YUS14557 (YUKU)	PV352351	PV352351	PV352351	PV352351	PX778042	Zhao et al., 2025; this study
Sinocrassula techinensis (S.H. Fu) S.H. Fu	YUS14566 (YUKU)	PV352352	PV352352	PV352352	PV352352	PX778044	Zhao et al., 2025; this study
Sinocrassula techinensis (S.H. Fu) S.H. Fu	YUS14574 (YUKU)	PV352353	PV352353	PV352353	PV352353	PX778047	Zhao et al., 2025; this study
Sinocrassula vietnamensis Aver. & V.V. Byalt	YUS14568 (YUKU)	PV352355	PV352355	PV352355	PV352355	PX778046	Zhao et al., 2025; this study
Sinocrassula vietnamensis Aver. & V.V. Byalt	YUS14479 (YUKU)	PV352354	PV352354	PV352354	PV352354	PX778038	Zhao et al., 2025; this study
Sinocrassula yongshengensis Chao Chen & J.Guan Wang	YUS16341 (YUKU)	PV983442	PV983442	PV983442	PV983442	PX973555	Zhao et al., 2025; this study
Sinocrassula yunnanensis (Franch.) A. Berger	L.Y. Chen; HIB (cult.)	—	—	—	KC988295	KC988288	Chen et al., 2014
Sinocrassula yunnanensis (Franch.) A. Berger	Mayuzumi C00115 (TI)	AB480669	—	—	—	AB088582	Mayuzumi & Ohba 2004
Sinocrassula yunnanensis (Franch.) A. Berger	YUS13776 (YUKU)	PQ629033	PQ629061	PQ629041	PQ629049	PQ611191	Xu et al., 2025
Sinocrassula yunnanensis (Franch.) A. Berger	YUS6697 (YUKU)	PQ629037	PQ629060	PQ629045	PQ629053	PQ611195	Xu et al., 2025
Sinocrassula yunnanensis (Franch.) A. Berger	YUS14441 (YUKU)	PV352356	PV352356	PV352356	PV352356	PX778035	Zhao et al., 2025; this study
Sinocrassula yunnanensis (Franch.) A. Berger	YUS14484 (YUKU)	PV352357	PV352357	PV352357	PV352357	PX778040	Zhao et al., 2025; this study

## Sheet: TableS2
Table S2. List of plastomes used in this study.
Species	Voucher	GenBank ID	Plastome size (bp)	GC content (%)	LSC size (bp)	SSC size (bp)	IR size (bp)
Kungia aliciae var. komarovii (Raym.-Hamet) K.T. Fu	Chen s.n. (YUKU)	PV352314	151027	37.8	82661	16812	25777
Sinocrassula adpressa J.Guan Wang	YUS9570 (YUKU)	PV352315	151519	37.7	82866	16923	25865
Sinocrassula adpressa J.Guan Wang	YUS9494 (YUKU)	PV352316	151519	37.7	82865	16924	25865
Sinocrassula ambigua (Praeger) A. Berger	YUS12672 (YUKU)	PV352317	151140	37.7	82606	16860	25837
Sinocrassula ambigua (Praeger) A. Berger	YUS12973 (YUKU)	PV352318	151445	37.7	82904	16867	25837
Sinocrassula ambigua (Praeger) A. Berger	YUS6698 (YUKU)	PV352319	151464	37.7	82931	16859	25837
Sinocrassula crassifolia Chao Chen, Jing Zhao & J.Guan Wang	YUS14579 (YUKU)	PV352320	151506	37.7	82941	16837	25864
Sinocrassula crassifolia Chao Chen, Jing Zhao & J.Guan Wang	YUS11994 (YUKU)	PV352321	151509	37.7	82922	16841	25873
Sinocrassula crassifolia Chao Chen, Jing Zhao & J.Guan Wang	YUS11746 (YUKU)	PV352322	151509	37.7	82922	16841	25873
Sinocrassula densirosulata (Praeger) A. Berger	SZ XC19075 (Unknown)	MW206800	151773	37.7	83123	16904	25873
Sinocrassula densirosulata (Praeger) A. Berger	YUS11971 (YUKU)	PV352323	151773	37.7	83123	16904	25873
Sinocrassula diversifolia H. Chuang	YUS9407 (YUKU)	PV352324	151494	37.8	82801	16881	25906
Sinocrassula diversifolia H. Chuang	YUS9477 (YUKU)	PV352325	151535	37.8	82880	16843	25906
Sinocrassula ganluoensis R.J. Li, Jing Zhao & J.Guan Wang	YUS6699 (YUKU)	PV352326	151465	37.7	82843	16904	25859
Sinocrassula ganluoensis R.J. Li, Jing Zhao & J.Guan Wang	YUS13920 (YUKU)	PV352327	151417	37.7	82819	16880	25859
Sinocrassula holotricha J.Guan Wang, Jing Zhao & Chao Chen	YUS13475 (YUKU)	PV352328	150960	37.7	82691	16825	25722
Sinocrassula holotricha J.Guan Wang, Jing Zhao & Chao Chen	YUS12867 (YUKU)	PV352329	150965	37.7	82696	16825	25722
Sinocrassula indica (Decne.) A. Berger	YUS14550 (YUKU)	PV352330	151324	37.8	82497	16887	25970
Sinocrassula indica (Decne.) A. Berger	YUS9367 (YUKU)	PV352331	151324	37.8	82497	16887	25970
Sinocrassula indica (Decne.) A. Berger	YUS9066 (YUKU)	PV352341	151324	37.8	82497	16887	25970
Sinocrassula indica var. forrestii (Raym.-Hamet) H. Chuang	YUS14440 (YUKU)	PV352332	151514	37.8	82787	16877	25925
Sinocrassula indica var. forrestii (Raym.-Hamet) H. Chuang	YUS14578 (YUKU)	PV352333	151517	37.8	82790	16877	25925
Sinocrassula indica var. luteorubra (Praeger) S.H. Fu	YUS14431 (YUKU)	PV352334	151604	37.7	83019	16873	25856
Sinocrassula indica var. luteorubra (Praeger) S.H. Fu	YUS14432 (YUKU)	PV352335	151632	37.7	82967	16873	25896
Sinocrassula indica var. luteorubra (Praeger) S.H. Fu	YUS14577 (YUKU)	PV352336	151563	37.7	82978	16873	25856
Sinocrassula indica var. obtusifolia (Fröd.) S.H. Fu	YUS13936 (YUKU)	PV352337	151318	37.7	82839	16809	25835
Sinocrassula indica var. obtusifolia (Fröd.) S.H. Fu	YUS13959 (YUKU)	PV352338	151445	37.7	82946	16823	25838
Sinocrassula indica var. serrata (Raym.-Hamet) S.H. Fu	YUS14575 (YUKU)	PV352339	150965	37.7	82917	16882	25583
Sinocrassula indica var. serrata (Raym.-Hamet) S.H. Fu	YUS14576 (YUKU)	PV352340	150870	37.7	82790	16878	25601
Sinocrassula jiaozishanensis Chao Chen, J.Guan Wang & Z.R. He	YUS5900 (YUKU)	PV352342	151032	37.7	82513	16847	25836
Sinocrassula longistyla (Praeger) S.H. Fu	YUS14558 (YUKU)	PV352343	150795	37.7	82684	16829	25641
Sinocrassula obliquifolia Jing Zhao, J.Guan Wang & X.M. Zhou	YUS9064 (YUKU)	PV352344	151352	37.7	82754	16880	25859
Sinocrassula obliquifolia Jing Zhao, J.Guan Wang & X.M. Zhou	YUS9366 (YUKU)	PV352345	151377	37.7	82777	16882	25859
Sinocrassula stenosquamata Jian Wang & F. Du	YUS14481 (YUKU)	PV352347	151266	37.8	82685	16895	25843
Sinocrassula stenosquamata Jian Wang & F. Du	YUS14567 (YUKU)	PV352348	151266	37.8	82685	16895	25843
Sinocrassula techinensis (S.H. Fu) S.H. Fu	YUS14427 (YUKU)	PV352349	151245	37.8	82679	16880	25843
Sinocrassula techinensis (S.H. Fu) S.H. Fu	YUS14462 (YUKU)	PV352350	151252	37.7	82677	16889	25843
Sinocrassula techinensis (S.H. Fu) S.H. Fu	YUS14557 (YUKU)	PV352351	151253	37.7	82677	16890	25843
Sinocrassula techinensis (S.H. Fu) S.H. Fu	YUS14566 (YUKU)	PV352352	151254	37.7	82677	16891	25843
Sinocrassula techinensis (S.H. Fu) S.H. Fu	YUS14574 (YUKU)	PV352353	151254	37.7	82677	16891	25843
Sinocrassula vietnamensis Aver. & V.V. Byalt	YUS14479 (YUKU)	PV352354	151490	37.7	82802	16912	25888
Sinocrassula vietnamensis Aver. & V.V. Byalt	YUS14568 (YUKU)	PV352355	151359	37.8	82749	16854	25878
Sinocrassula yongshengensis Chao Chen & J.Guan Wang	YUS16341 (YUKU)	PV983442	151626	37.7	82940	16916	25885
Sinocrassula yunnanensis (Franch.) A. Berger	YUS13776 (YUKU)	PQ351957	151359	37.8	82897	16776	25843
Sinocrassula yunnanensis (Franch.) A. Berger	YUS14441 (YUKU)	PV352356	151270	37.8	82857	16763	25825
Sinocrassula yunnanensis (Franch.) A. Berger	YUS14484 (YUKU)	PV352357	151359	37.8	82897	16776	25843

## Sheet: TableS3
Table S3. Best-fitting models and characteristics in different datasets in this study.
	Sanger	Plastome
Number of samples	53	46
Number of genes	5	150
Number of informative sites	371	3966
Number of invariable sites	4516	130013
Sequence length	5020	136245
Pairwise identity	0.946	0.989
Identical sites	0.521	0.92
Average GC content	0.392	0.377
Max sequence length (bp)	5020	136157
Min sequence length (bp)	3107	135311
Maximum likelihood model	TIM+F+I+G4	K3Pu+F+I+G4
Bayesian inference model	GTR+F+I+G4	GTR+F+I+G4
